# Supplementary material for: Increased BUB1B/BUBR1 expression contributes to aberrant DNA repair activity leading to resistance to DNA-damaging agents
Source: Oncogene. 2021 Sep 20;40(43):6210–22. doi: 10.1038/s41388-021-02021-y (PMC8553621; doi:10.1038/s41388-021-02021-y)
Supplement: Supplementary file 9 — Supplementary Table 1 [file 41388_2021_2021_MOESM9_ESM.xlsx]

## Sheet: Sheet1
Supplementary Table 1: Top 50 upregulated protein in CRT recurent tumor by tandem mass labeling MS quantification
Rank	Gene names	Protein IDs	Reporter intensity (Primary tumor)	Reporter intensity (Recurrence tumor)	Intensity normalized Primary tumor	Intensity normalized Recurrence tumor	Ratio of Recurrence/Primary
1	BUB1B	O60566	3126.5	4281.9	0.00154352	0.00784356	5.0816
2	ZWINT	O95229	542.81	580.14	0.000215895	0.0010542	4.88293
3	APRT	P07741	143.86	151.56	5.72183e-05	0.000260095	4.54566
4	PRIM1	P49642	6921.2	6845.7	0.00275281	0.012261	4.45398
5	DAD1	P61803	7101.5	6825	0.00282452	0.010407	3.68453
6	RBX1	P62877	42338	36933	0.0168393	0.0563169	3.34436
7	PDE4B	Q07343	8240.8	7184.4	0.00327766	0.0109551	3.34234
8	ERCC8	Q13216	9746.8	8443	0.00387665	0.0128742	3.32096
9	NME3	Q13232	10098	8509	0.00401634	0.0129749	3.23052
10	POLR3GL	Q9BT43	160.09	132.64	6.36736e-05	0.000202255	3.17643
11	GTF3C5	Q9Y5Q8	4423.5	3581.3	0.00175939	0.00546091	3.10387
12	NBN	O60934	10913	8643.1	0.00434049	0.0131793	3.03637
13	TP53BP1	Q12888	9494.2	7021.2	0.00377619	0.0107062	2.83519
14	RTN4	Q9NQC3	3856.4	2838.9	0.00153383	0.00432887	2.82226
15	CHCHD2	Q9Y6H1	2870	2104.8	0.0011415	0.00320948	2.81163
16	SERPINA1	P01009	7462	5344.9	0.00296791	0.00815012	2.74608
17	PPIAL4C	P0DN26	4247.6	3026.7	0.00168942	0.00461523	2.73184
18	STMN1	P16949	4245.1	3006.7	0.00168843	0.00458474	2.71539
19	TPM3	P06753	43722	30097	0.0173898	0.0458931	2.63908
20	LIG1	P18858	46025	31288	0.0183058	0.0477092	2.60623
21	SNRPF	P62306	15163	10275	0.00603087	0.0156677	2.59792
22	HP	P00738	29229	19371	0.0116254	0.0295377	2.54078
23	ANKRD65	E5RJM6	4756.8	3147.6	0.00189195	0.00479959	2.53684
24	ATM	Q13315	8155.9	5294.3	0.0032439	0.00807296	2.48866
25	ALS2CL	Q60I27	16486	10679	0.00655708	0.0162838	2.48339
26	ANXA3	P12429	7934	5046.8	0.00315564	0.00769556	2.43867
27	FTL	P02792	3618.9	2294.1	0.00143937	0.00349813	2.43033
28	PNKP	Q96T60	12676	7781.3	0.0050417	0.0118652	2.35342
29	PLEC;Plec	Q15149	6432.9	3849.2	0.0025586	0.00586941	2.294
30	PRKAR2A	P13861	1904.2	1113.1	0.000757369	0.0016973	2.24105
31	HSPD1	P10809	7879.3	4602.7	0.00313388	0.00701838	2.23952
32	XPC	Q01831	27293	15761	0.0108554	0.024033	2.21392
33	P4HB	P07237	19014	10889	0.00756255	0.016604	2.19555
34	RPA1	P27694	10072	5763.3	0.004006	0.00878811	2.19374
35	POLR2H	P52434	5493.6	3126.1	0.002185	0.0047668	2.1816
36	AZGP1	P25311	24162	13735	0.0096101	0.0209437	2.17934
37	S100A6	P06703	3984.1	2223.6	0.00158462	0.00339063	2.13971
38	RPS28	P62857	8405.8	4680.1	0.00334329	0.0071364	2.13455
39	IGHV3-66	A0A0C4DH42	83950	46622	0.0333899	0.0710911	2.12912
40	CCT8	P50990	15119	8155.1	0.00601337	0.0124352	2.06793
41	COPE	O14579	4377.5	2351.5	0.00174109	0.00358566	2.05943
42	SMARCE1	Q969G3	18620	9868.1	0.00740584	0.0150473	2.03181
43	CAPZA1	P52907	9393.8	4953.5	0.00373625	0.00755329	2.02162
44	TMEM109	Q9BVC6	13255	6950.4	0.00527199	0.0105982	2.01029
45	TYMS	P04818	12464	6526.4	0.00495738	0.00995171	2.00745
46	UTS2	O95399	11610	5933.8	0.00461772	0.00904809	1.95943
47	HNRNPC	P07910	12272	6199.9	0.00488102	0.00945385	1.93686
48	PFN1	P07737	20170	9732.4	0.00802234	0.0148403	1.84988
49	RPA2	P15927	2343.3	1118.8	0.000932015	0.00170599	1.83043
50	FAM192A	Q9GZU8	6326.9	3019.7	0.00251644	0.00460456	1.82979
CRT: chemoradiation therapy, MS: mass spectrometry
