# Supplementary material for: Increased BUB1B/BUBR1 expression contributes to aberrant DNA repair activity leading to resistance to DNA-damaging agents
Source: Oncogene. 2021 Sep 20;40(43):6210–22. doi: 10.1038/s41388-021-02021-y (PMC8553621; doi:10.1038/s41388-021-02021-y)
Supplement: Supplementary file 10 — Supplementary Table 2 [file 41388_2021_2021_MOESM10_ESM.xlsx]

## Sheet: Sheet1
Supplementary Table 2: Top 50 downregulated protein in CRT recurent tumor by tandem mass labeling MS quantification
Rank	Gene names	Protein IDs	Reporter intensity (Primary tumor)	Reporter intensity (Recurrence tumor)	Intensity normalized Primary tumor	Intensity normalized Recurrence tumor	Ratio of Recurrence/Primary
1	Q9UFP1	FAM198A	56.032	0	2.22859e-05	0	0
2	Q9BVV2	C20orf195	6510.8	0	0.00258958	0	0
3	Q6ZMT9	DTHD1	18490	0	0.00735414	0	0
4	Q6NXT1	ANKRD54	108.37	0	4.31027e-05	0	0
5	Q14626	IL11RA	43.39	0	1.72578e-05	0	0
6	P02766	TTR	37.61	0	1.49589e-05	0	0
7	Q8TCX1	DYNC2LI1	8619.8	17.473	0.00342841	9.68855e-06	0.00282597
8	Q92794	KAT6A	12248	42.346	0.00487147	2.34803e-05	0.00481996
9	Q5TA45	CPSF3L	7892.8	63.901	0.00313925	3.54323e-05	0.0112869
10	Q5VUR7	ANKRD20A3	7393	97.868	0.00294046	5.42665e-05	0.0184551
11	O60500	NPHS1	10304	166.94	0.00409827	9.25661e-05	0.0225866
12	P26599	PTBP1	6068.9	177.43	0.00241382	9.83827e-05	0.0407581
13	A8MPP1	DDX11L8	28725	1090.9	0.011425	0.00060489	0.0529446
14	Q99457	NAP1L3	10897	552.13	0.00433413	0.000306149	0.0706368
15	Q8N841	TTLL6	2785.7	149.27	0.00110797	8.27683e-05	0.0747024
16	Q01469	FABP5	1596.1	87.545	0.000634826	4.85426e-05	0.0764659
17	O75369	FLNB	60987	3870.3	0.0242567	0.00214603	0.0884716
18	Q96PE2	ARHGEF17	4070.7	266.01	0.00161906	0.000147499	0.0911015
19	P02765	AHSG	24363	1605	0.00969004	0.000889952	0.0918419
20	O14737	PDCD5	2655.8	177.46	0.00105631	9.83993e-05	0.093154
21	P78371	CCT2	2974.9	199.04	0.00118322	0.000110365	0.0932748
22	P08294	SOD3	16010	1095.3	0.00636775	0.00060733	0.0953758
23	P21980	TGM2	1309.9	90.565	0.000520994	5.02171e-05	0.0963871
24	P15559	NQO1	32780	2359.1	0.0130378	0.00130809	0.100331
25	Q9HCM4	EPB41L5	2107.2	157.23	0.000838109	8.7182e-05	0.104022
26	P26641	EEF1G	22226	1696.2	0.00884008	0.000940521	0.106393
27	Q9NZ63	C9orf78	6349.8	547.57	0.00252554	0.000303621	0.12022
28	O75390	CS	21915	2302.3	0.00871639	0.0012766	0.146459
29	Q8TF62	ATP8B4	5286.1	587.7	0.00210247	0.000325872	0.154995
30	P19652	ORM2	5538.3	642.5	0.00220278	0.000356258	0.161731
31	P10153	RNASE2	25146	3142.7	0.0100015	0.00174259	0.174233
32	Q9BTV4	TMEM43	4405.7	572.87	0.00175231	0.000317649	0.181275
33	P09601	HMOX1	8423.2	1161.8	0.00335021	0.000644203	0.192287
34	P07858	CTSB	5646.6	848.99	0.00224586	0.000470754	0.20961
35	Q9GZM6	OR8D2	7425.1	1138.8	0.00295323	0.00063145	0.213817
36	O14559	ARHGAP33	1469.1	229.82	0.000584314	0.000127432	0.218089
37	Q15582	TGFBI	1386.6	218.42	0.000551501	0.000121111	0.219603
38	P02763	ORM1	29875	5131.3	0.0118824	0.00284524	0.239451
39	Q8IZ83	ALDH16A1	2136.3	379.64	0.000849683	0.000210506	0.247746
40	P02649	APOE	20942	3754.1	0.00832939	0.0020816	0.24991
41	P13716	ALAD	4549.2	829.51	0.00180938	0.000459953	0.254204
42	P19338	NCL	39770	7417.5	0.015818	0.00411291	0.260015
43	Q92945	KHSRP	12737	2590	0.00506596	0.00143612	0.283484
44	P63261	ACTG1	4100.6	835.9	0.00163096	0.000463496	0.284187
45	P01008	SERPINC1	20984	4323.9	0.00834609	0.00239755	0.287266
46	P50454	SERPINH1	1898.1	398.13	0.000754943	0.000220758	0.292417
47	A0A0C4DH55	IGKV3D-7	30686	6520.2	0.0122049	0.00361537	0.296222
48	P04632	CAPNS1	5398	1174.9	0.00214698	0.000651467	0.303434
49	Q9Y6N6	LAMC3	3087.8	679.63	0.00122813	0.000376846	0.306846
50	P49419	ALDH7A1	10430	2312.5	0.00414839	0.00128225	0.309096
CRT: chemoradiation therapy, MS: mass spectrometry
