# Supplementary material for: Increased BUB1B/BUBR1 expression contributes to aberrant DNA repair activity leading to resistance to DNA-damaging agents
Source: Oncogene. 2021 Sep 20;40(43):6210–22. doi: 10.1038/s41388-021-02021-y (PMC8553621; doi:10.1038/s41388-021-02021-y)
Supplement: Supplementary file 11 — Supplementary Materials [file 41388_2021_2021_MOESM11_ESM.xlsx]

## Sheet: Primers
Supplemenatary Materials: List of primers and probe sequences
For quantitative PCR
GAPDH
F 5'AGCCACATCGCTCAGAGACC3'
R 5'GCCCAATACGACCAAATCCG3'
BUB1B
F 5' GAAGCTGAGCCCAATTATTG3'
R 5' GAGTAGGGTTTTCTGAAGTC3'
FOXM1
F 5' GACCTGTGCAGATGGTGAGG3'
R 5' GAAGGCTCCTCAACCTTAAC3'
CCNB1
F 5' CAGGAACTCGAAAATTAATG3'
R 5' CCTTCTTCATAGGCATTTTG3'
CDC25B
F 5' GATGTGTCTCAGTCCTGACC3'
R 5' CTGCATCATCATCCTTTAAG3'
AURKB
F 5' CGTCAAGGTGGACCTAAAGTTC3'
R 5' CAGGCGACAGATTGAAGGGCG3'
For the confirmation of sgATM modification
5'GGAAGTTCACTGGTCTATGAAC3'
5'CCCTGAGCTAATATATCACTAAAG3'
For digital droplet PCR
AAVS primer 1 (P1)
F 5' TGCGTCAGTTTTACC3'
R 5'GGGAGTTTTCCACAC3'
AAVS primer 2 (P2)
F 5' GACCTCATGCTCTTG3'
R 5'TCCACGGGATAAATTAC'
RBM20 primer
F 5' CTGTGTGTGGGTGGGGT3'
R 5'AGGAGGTGAAGCTGGGAG3'
For ChIP quantitative PCR primers
Primer 1 (P1)
5'GACCTGTGCAGATGGTGAGG3'
5'GATGGTCAGAGAGGTGGCAC3'
Primer 2 (P2)
5'CACTTCCACGGCCATTGAATC3'
5'CTCCTCCGTGCTCTCGCGTC3'

## Sheet: shRNAs
Supplementary Mterials: Design of shRNAs
shRNA		Ligated to AgeI	sense	linker	antisense	termination	Ligated to EcoRI	Oligo DNA
shBUB1B_1	Forward	CCGGT	GCACAAGAATCTGCCTGTAAC	CTCGAG	GTTACAGGCAGATTCTTGTGC	TTTTT	G	CCGGTGCACAAGAATCTGCCTGTAACCTCGAGGTTACAGGCAGATTCTTGTGCTTTTTG
		Ligated to EcoRI	termination	antisense	linker	sense	Ligated to AgeI
	Reverse	AATTC	AAAAA	GCACAAGAATCTGCCTGTAAC	CTCGAG	GTTACAGGCAGATTCTTGTGC	A	AATTCAAAAAGCACAAGAATCTGCCTGTAACCTCGAGGTTACAGGCAGATTCTTGTGCA
shRNA		Ligated to AgeI	sense	linker	antisense	termination	Ligated to EcoRI	Oligo DNA
shBUB1B_2	Forward	CCGGT	AGGAGAGTAATATGTCAACGT	CTCGAG	ACGTTGACATATTACTCTCCT	TTTTT	G	CCGGTAGGAGAGTAATATGTCAACGTCTCGAGACGTTGACATATTACTCTCCTTTTTTG
		Ligated to EcoRI	termination	antisense	linker	sense	Ligated to AgeI
	Reverse	AATTC	AAAAA	AGGAGAGTAATATGTCAACGT	CTCGAG	ACGTTGACATATTACTCTCCT	A	AATTCAAAAAAGGAGAGTAATATGTCAACGTCTCGAGACGTTGACATATTACTCTCCTA

## Sheet: siRNAs
Supplementary Materials: List of the siRNAs
Name	Catalog ID in Horizon Discovery
siBUB1B#1	J-004101-06-0010
siBUB1B#2	J-004101-07-0010
siFOXM1#1	J-009762-05-0010
siFOXM1#2	J-009762-06-0010
Name	Target Sequence (GRCh38/hg38)
siBUB1B-3'UTR	chr15:40220955-40220975
	sense: CUUUUGUGAAGAACUAUUUdTdT
	antisense: AAAUAGUUCUUCACAAAAGdTdT

## Sheet: Knock-in donor sequence
Supplementary Materials: Knock-in donor DNA sequence (1838 bp): Sequence highlited green indicates homology arm, and red character indicates mCherry coding sequence.
ACGTTACTGGCCGAAGCCGCTTGGAATAAGGCCGGTGTGCGTTTGTCTATATGTTATTTTCCACCATATTGCCGTCTTTTGGCAATGTGAGGGCCCGGAAACCTGGCCCTGTCTTCTTGACGAGCATTCCTAGGGGTCTTTCCCCTCTCGCCAAAGGAATGCAAGGTCTGTTGAATGTCGTGAAGGAAGCAGTTCCTCTGGAAGCTTCTTGAAGACAAACAACGTCTGTAGCGACCCTTTGCAGGCAGCGGAACCCCCCACCTGGCGACAGGTGCCTCTGCGGCCAAAAGCCACGTGTATAAGATACACCTGCAAAGGCGGCACAACCCCAGTGCCACGTTGTGAGTTGGATAGTTGTGGAAAGAGTCAAATGGCTCTCCTCAAGCGTATTCAACAAGG…

## Sheet: gRNA and Probes
Supporting Materials: gRNA and probe list
gRNAs (PAM sequence underlined)
gRNA for EGFP
5'GCACGGGCAGCTTGCCGG3'
gRNA for AAVS
5'GCCAGTAGCCAGCCCCGTCCTGG3'
gRNA for RBM20
5'GGTCTCGTAGTCCGGTGAGCCGG3'
gRNA for ATM
5'ATCACATGCGATGGAAAATGAGG3'
Probes for ddPCR
AAVS (FAM)
5'CCAGCCCCGTCCTGG3'
AAVS (HEX)
5'CGCCTCCTCCAGATG3'
RBM20 (FAM)
5'TCTCGTAGTCCGGTGAGC3'
RBM20 (HEX)
5'TGGGAGGTGTGAAGATTCTAAATC3'

## Sheet: Antibodies
Supporting Materials: List of Antibodies
Protein	Antibody	Vendor	Catalogue Number
BUB1B	Mouse monoclonal anti BUB1B Antibody	Origene	TA500609
B-actin	Monoclonal Anti-β-Actin antibody	Sigma Aldrich	A-5316
PARP	Rabbit Anti-PARP antibody	Cell Signaling Technology	#9542
rH2AX	Phospho-Histone H2A.X (Ser139) Antibody	Cell Signaling Technology	#2577
ATM	Mouse monoclonal anti ATM Antibody	Santa Cruz Biotechnology	sc-135663
ATM p-1981	Rabbit monoclonal anti ATM (phospho S1981) Antibody	Abcam	ab81292
FOXM1	Rabbit polyclonal anti FOXM1 antibody	Novus Bio	NBP1-30961
Histon H3	Rabbit anti-Histone H3 Antibody, ChIP Grade	Abcam	ab1791

## Sheet: CDS of BUBR1-765x
Supplementary Materials: CDS of BUBR1-765x
ATGGCCGCCGTGAAAAAAGAAGGCGGAGCCCTGTCTGAGGCCATGTCTCTTGAAGGCGACGAGTGGGAGCTGAGCAAAGAAAACGTGCAGCCCCTGCGGCAGGGCAGAATTATGTCTACACTGCAAGGCGCCCTGGCTCAAGAGAGCGCCTGTAACAATACCCTGCAGCAGCAGAAGCGGGCCTTCGAGTACGAGATCAGATTCTACACCGGCAACGACCCTCTGGACGTGTGGGACAGATATATCAGCTGGACCGAGCAGAACTACCCTCAAGGCGGCAAAGAAAGCAACATGAGCACCCTGCTGGAAAGAGCCGTTGAGGCTCTGCAGGGCGAGAAGAGGTACTACAGCGACCCCAGATTCCTGAACCTGTGGCTGAAGCTGGGCAGACTGTGCAAC…
